# Supplementary material for: Bioactive Compounds and Antioxidant Activity in Seeds of Bred Lines of Common Bean Developed from Interspecific Crosses
Source: Foods. 2023 Jul 27;12(15):2849. doi: 10.3390/foods12152849 (PMC10417468; doi:10.3390/foods12152849)
Supplement: Supplementary file 1 [file foods-12-02849-s001.zip]

Archive with 1 entries (1 files):
- foods-2498322-supplementary.pdf
